# Supplementary material for: Locally Recurrent Rectal Cancer According to a Standardized MRI Classification System: A Systematic Review of the Literature
Source: J Clin Med. 2022 Jun 18;11(12):3511. doi: 10.3390/jcm11123511 (PMC9224654; doi:10.3390/jcm11123511)
Supplement: Supplementary file 1 [file jcm-11-03511-s001.zip]

Archive with 1 entries (1 files):
- jcm-1732082-supplementary.pdf
